# Supplementary material for: The Rhizobacterium Bacillus amyloliquefaciens MHR24 Has Biocontrol Ability Against Fungal Phytopathogens and Promotes Growth in Arabidopsis thaliana
Source: Microorganisms. 2024 Nov 20;12(11):2380. doi: 10.3390/microorganisms12112380 (PMC11596665; doi:10.3390/microorganisms12112380)
Supplement: Supplementary file 1 [file microorganisms-12-02380-s001.zip]

Archive with 1 entries (1 files):
- microorganisms-3287827-supplementary.pdf
